# Supplementary material for: The extent of intestinal involvement is closely related to the severity of IgAV: a risk stratification study based on CT
Source: Ann Med. 2025 Feb 7;57(1):2462260. doi: 10.1080/07853890.2025.2462260 (PMC11809178; doi:10.1080/07853890.2025.2462260)
Supplement: Supplemental Material [file IANN_A_2462260_SM2931.zip]

Archive with 4 entries (3 files):
- Suppl_Data/
- Suppl_Data/Supplementary material (38).docx
- Suppl_Data/Supplementary Table 1 (11).docx
- Suppl_Data/Supplementary Table 2 (2).docx
